# Supplementary material for: Contribution of Maternal and Paternal Transmission to Bacterial Colonization in Nematostella vectensis
Source: Front Microbiol. 2021 Oct 11;12:726795. doi: 10.3389/fmicb.2021.726795 (PMC8544946; doi:10.3389/fmicb.2021.726795)
Supplement: Supplementary file 2 [file Data_Sheet_2.zip]

Archive with 2 entries (2 files):
- Supplementary Table 5.XLSX
- Supplementary Tables.XLSX
