# Supplementary material for: Contribution of Maternal and Paternal Transmission to Bacterial Colonization in Nematostella vectensis
Source: Front Microbiol. 2021 Oct 11;12:726795. doi: 10.3389/fmicb.2021.726795 (PMC8544946; doi:10.3389/fmicb.2021.726795)
Supplement: Supplementary file 2 [file Data_Sheet_2.zip › Supplementary Table 5.XLSX]

## Sheet: maternal
mother vs medium						oocyte vs medium						planula vs medium
ASV	log. highest class mean	class	LDA score	p value		ASV	log. highest class mean	class	LDA score	p value		ASV	log. highest class mean	class	LDA score	p value
Bacteria.Actinobacteriota.Actinobacteria.Propionibacteriales.Propionibacteriaceae.Cutibacterium.unculturedbacterium19a72aeec46bfd6486cc43d06b7bcfe7	4.13647	mother	3.75021	0.00902344		Bacteria.Actinobacteriota.Acidimicrobiia.Actinomarinales.Actinomarinaceae.CandidatusActinomarina.s2a57e1362b6b2f3add1e3d5f85384c79	2.98231	oocyte	2.79444	0.0263877		Bacteria.Acidobacteriota.Subgroup11.Subgroup11.Subgroup11.Subgroup11.unculturedbacterium52c48de603255bfb00dd6e30daa33090	2.36418	planula	2.9199	0.0186029
Bacteria.Bacteroidota.Bacteroidia.Flavobacteriales.Flavobacteriaceae.NS3amarinegroup.s8f33d17f2bacf3aea8799e92eadd79fd	4.22221	mother	3.97178	0.00534568		Bacteria.Actinobacteriota.Actinobacteria.Propionibacteriales.Propionibacteriaceae.Cutibacterium.unculturedbacterium19a72aeec46bfd6486cc43d06b7bcfe7	3.82625	oocyte	3.48573	0.0282801		Bacteria.Actinobacteriota.Acidimicrobiia.Actinomarinales.Actinomarinaceae.CandidatusActinomarina.s2a57e1362b6b2f3add1e3d5f85384c79	2.94286	planula	2.7689	0.0150186
Bacteria.Cyanobacteria.Cyanobacteriia.Chloroplast.Chloroplast.Chloroplast.s5a8c1a539a0d8042ff86a7f6f2f3f025	3.73743	mother	3.44732	0.0342661		Bacteria.Firmicutes.Bacilli.Entomoplasmatales.EntomoplasmatalesIncertaeSedis.CandidatusHepatoplasma.unculturedbacterium71269592385e2c2085ec8d520f218095	4.92544	oocyte	4.6352	0.00534568		Bacteria.Actinobacteriota.Actinobacteria.Micrococcales.Micrococcaceae.Micrococcus.unculturedbacterium6217c5728ee66cdf6ab14af3908e0b8e	3.65709	planula	3.22749	0.0472018
Bacteria.Firmicutes.Bacilli.Entomoplasmatales.EntomoplasmatalesIncertaeSedis.CandidatusHepatoplasma.unculturedbacterium71269592385e2c2085ec8d520f218095	5.33711	mother	5.02432	0.00534568		Bacteria.Firmicutes.Bacilli.Lactobacillales.Streptococcaceae.Streptococcus.Streptococcusagalactiaef77192147dbf45a26f34a462f5b46034	2.46297	oocyte	3.27316	0.0186029		Bacteria.Actinobacteriota.Actinobacteria.Propionibacteriales.Propionibacteriaceae.Cutibacterium.unculturedbacterium19a72aeec46bfd6486cc43d06b7bcfe7	3.95763	planula	3.55757	0.0282801
Bacteria.Firmicutes.Bacilli.Mycoplasmatales.Mycoplasmataceae.Ureaplasma.unculturedbacteriumcd0ae236d51d2337dbac1ef9c7f87293	4.3261	mother	3.97168	0.00881586		Bacteria.Firmicutes.Bacilli.Mycoplasmatales.Mycoplasmataceae.Ureaplasma.unculturedbacteriumcd0ae236d51d2337dbac1ef9c7f87293	3.36821	oocyte	3.12847	0.00881586		Bacteria.Bacteroidota.Bacteroidia.Flavobacteriales.Flavobacteriaceae.Flavobacterium.s0c58dc2955a44fd8c38ef26558162567	4.84645	planula	4.5479	0.00902344
Bacteria.Firmicutes.Bacilli.Staphylococcales.Staphylococcaceae.Staphylococcus.s1ce2d9b47772ac6780f6b4fc1a706afb	3.88731	mother	3.52918	0.00534568		Bacteria.Proteobacteria.Alphaproteobacteria.Rhizobiales.Beijerinckiaceae.Methylobacterium_Methylorubrum.Methylobacteriumfujisawaense6804ba95d78f1e1197c1ac5b30e897b4	4.29786	oocyte	4.02172	0.0159707		Bacteria.Bacteroidota.Bacteroidia.Flavobacteriales.Flavobacteriaceae.Flavobacterium.sa2735421d216b5a34be748704fe02fc9	4.24464	planula	3.95639	0.0186029
Bacteria.Proteobacteria.Alphaproteobacteria.Rhizobiales.Rhizobiaceae.Fulvimarina.Fulvimarinapelagi142b696a5027e26fe29b3215e7a09137	4.07531	mother	3.70329	0.023634		Bacteria.Proteobacteria.Alphaproteobacteria.Rhizobiales.Rhizobiaceae.Fulvimarina.Fulvimarinapelagi142b696a5027e26fe29b3215e7a09137	4.0687	oocyte	3.62219	0.040609		Bacteria.Bacteroidota.Bacteroidia.Flavobacteriales.Flavobacteriaceae.Flavobacterium.sb61c4c8bfbb16692d4f8acd7db54d16a	4.24387	planula	3.95016	0.0186029
Bacteria.Proteobacteria.Alphaproteobacteria.Rhizobiales.Stappiaceae.g.s7c6ff0ecf275e94a0efc3b469c2dc5fe	3.75854	mother	3.49641	0.0186029		Bacteria.Proteobacteria.Alphaproteobacteria.Rhizobiales.Rhizobiaceae.Fulvimarina.Fulvimarinapelagi50968823a9cd84acd180a68c868b4f88	4.11313	oocyte	3.64897	0.0472018		Bacteria.Bacteroidota.Bacteroidia.Flavobacteriales.Flavobacteriaceae.Polaribacter.s83db43268c88f069ca0d94ba1f14f79d	3.53707	planula	3.24698	0.00534568
Bacteria.Proteobacteria.Alphaproteobacteria.Rhodobacterales.Rhodobacteraceae.Donghicola.s9530a522226040eee319038dc33428c3	3.57204	mother	3.2779	0.00902344		Bacteria.Proteobacteria.Alphaproteobacteria.Rhodospirillales.Terasakiellaceae.uncultured.unculturedbacteriuma5a1fd9b083f62eb74d83666128ee3ce	4.27122	oocyte	3.95561	0.0186029		Bacteria.Firmicutes.Bacilli.Mycoplasmatales.Mycoplasmataceae.Ureaplasma.unculturedbacteriumcd0ae236d51d2337dbac1ef9c7f87293	3.49731	planula	3.15367	0.046533
Bacteria.Proteobacteria.Alphaproteobacteria.SAR11clade.CladeI.CladeIa.unculturedbacterium2ed3ae045e3085ad54951dcfac26e446	4.2325	mother	3.87219	0.00902344		Bacteria.Proteobacteria.Alphaproteobacteria.Rhodospirillales.Terasakiellaceae.uncultured.unculturedbacteriumae005066e1316075524ec9dfd3c97515	4.49324	oocyte	4.1798	0.00534568		Bacteria.Proteobacteria.Alphaproteobacteria.Kiloniellales.Kiloniellaceae.Kiloniella.s15c9e767f1d2d081728f795ba84f5771	4.89602	planula	4.59523	0.00534568
Bacteria.Proteobacteria.Alphaproteobacteria.SAR11clade.CladeII.CladeII.sd517cad6222246d280dfdc2d1d7abf25	4.7259	mother	4.36047	0.0162936		Bacteria.Proteobacteria.Alphaproteobacteria.SAR11clade.CladeI.CladeIa.unculturedbacterium2ed3ae045e3085ad54951dcfac26e446	4.19537	oocyte	3.78046	0.0162936		Bacteria.Proteobacteria.Alphaproteobacteria.Puniceispirillales.SAR116clade.SAR116clade.sae856d089aaf211b4a1cf728c2b85fc1	2.58453	planula	2.61264	0.0186029
Bacteria.Proteobacteria.Gammaproteobacteria.Alteromonadales.Alteromonadaceae.Alteromonas.s428fe7948dbae96dd9ad50d2a81a9768	4.16185	mother	3.82454	0.0150186		Bacteria.Proteobacteria.Alphaproteobacteria.SAR11clade.CladeI.CladeIa.unculturedbacterium7d3134c479d946cc47ff79c7e0244c83	3.90829	oocyte	3.47163	0.0445386		Bacteria.Proteobacteria.Alphaproteobacteria.Rhizobiales.Beijerinckiaceae.Methylobacterium_Methylorubrum.Methylobacteriumfujisawaense6804ba95d78f1e1197c1ac5b30e897b4	3.95993	planula	3.66536	0.00881586
Bacteria.Proteobacteria.Gammaproteobacteria.Alteromonadales.Shewanellaceae.Shewanella.s7f656ca994d9edbce3f515c5cf096477	3.4316	mother	3.16079	0.0186029		Bacteria.Proteobacteria.Alphaproteobacteria.SAR11clade.CladeII.CladeII.sd517cad6222246d280dfdc2d1d7abf25	4.54289	oocyte	4.09074	0.0472018		Bacteria.Proteobacteria.Alphaproteobacteria.Rhizobiales.Rhizobiaceae.Fulvimarina.Fulvimarinapelagi142b696a5027e26fe29b3215e7a09137	3.87959	planula	3.47615	0.040609
Bacteria.Proteobacteria.Gammaproteobacteria.Alteromonadales.Shewanellaceae.Shewanella.sb73fb71322f83afe58838594303a52d1	3.91867	mother	3.58001	0.00881586		Bacteria.Proteobacteria.Alphaproteobacteria.Sphingomonadales.Sphingomonadaceae.Erythrobacter.s8e2d35e5e09011fc1f3a86a8005634ab	3.70099	oocyte	3.32748	0.0131916		Bacteria.Proteobacteria.Alphaproteobacteria.Rhizobiales.Rhizobiaceae.Fulvimarina.Fulvimarinapelagi50968823a9cd84acd180a68c868b4f88	4.13203	planula	3.74316	0.0282801
Bacteria.Proteobacteria.Gammaproteobacteria.Burkholderiales.Burkholderiaceae.Burkholderia_Caballeronia_Paraburkholderia.unculturedbacterium53a66dd6553f3e17fd21d3a7e6709128	3.90512	mother	3.5556	0.00881586		Bacteria.Proteobacteria.Alphaproteobacteria.Sphingomonadales.Sphingomonadaceae.Sphingomonas.saeb19c67a1d3fb55c16a223dc8771d9d	4.73534	oocyte	4.50201	0.00881586		Bacteria.Proteobacteria.Alphaproteobacteria.Rhodobacterales.Rhodobacteraceae.g.s395576247bd1e2e5d7adcb210a6923b9	3.08123	planula	2.83078	0.00534568
Bacteria.Proteobacteria.Gammaproteobacteria.Burkholderiales.Burkholderiaceae.Ralstonia.s9b6b49d78a93ebb2977d1cd32cd16ddc	3.41454	mother	3.1709	0.00534568		Bacteria.Proteobacteria.Gammaproteobacteria.Alteromonadales.Alteromonadaceae.Alteromonas.s428fe7948dbae96dd9ad50d2a81a9768	3.93037	oocyte	3.56491	0.00820774		Bacteria.Proteobacteria.Alphaproteobacteria.Rhodobacterales.Rhodobacteraceae.g.s84ea149628890d2527586ea191951ace	3.59182	planula	3.23278	0.00902344
Bacteria.Proteobacteria.Gammaproteobacteria.Burkholderiales.Comamonadaceae.Acidovorax.s22ecc0c3a8f166284a24c7c485802866	4.32007	mother	4.03414	0.00705833		Bacteria.Proteobacteria.Gammaproteobacteria.Alteromonadales.Alteromonadaceae.Alteromonas.unculturedbacteriumf9fd807ba7ff23fbc28395c05085bda8	3.30391	oocyte	3.00073	0.0186029		Bacteria.Proteobacteria.Alphaproteobacteria.Rhodobacterales.Rhodobacteraceae.Marivivens.unculturedbacterium76247a55a084079e1b1efff3cde5107b	4.34509	planula	4.05899	0.00534568
Bacteria.Proteobacteria.Gammaproteobacteria.Burkholderiales.Comamonadaceae.Diaphorobacter.s1ee1d6f3e9913871f2597f1beba259a0	3.8744	mother	3.50261	0.0342661		Bacteria.Proteobacteria.Gammaproteobacteria.Alteromonadales.Pseudoalteromonadaceae.Pseudoalteromonas.Pseudoalteromonastunicata2475f598512bf93a458e6bca7e661bc3	3.86353	oocyte	3.52399	0.00534568		Bacteria.Proteobacteria.Alphaproteobacteria.Rhodobacterales.Rhodobacteraceae.Nautella.s4b57369ef1b918f61b5dee1925575d82	4.22229	planula	3.87461	0.00902344
Bacteria.Proteobacteria.Gammaproteobacteria.Burkholderiales.Oxalobacteraceae.Massilia.unculturedbacterium5dcb236f8493aea7bf55b85639b7b25b	4.00629	mother	3.60413	0.0282801		Bacteria.Proteobacteria.Gammaproteobacteria.Alteromonadales.Shewanellaceae.Shewanella.sb73fb71322f83afe58838594303a52d1	3.55579	oocyte	3.23865	0.027803		Bacteria.Proteobacteria.Alphaproteobacteria.Rhodospirillales.Terasakiellaceae.uncultured.unculturedbacteriuma5a1fd9b083f62eb74d83666128ee3ce	3.44813	planula	3.19684	0.0186029
Bacteria.Proteobacteria.Gammaproteobacteria.Cellvibrionales.Halieaceae.OM60_NOR5_clade.unculturedbacterium6b641b88c9fc42f168b8aabfc6705ba5	3.62748	mother	3.30682	0.0150186		Bacteria.Proteobacteria.Gammaproteobacteria.Burkholderiales.Burkholderiaceae.Burkholderia_Caballeronia_Paraburkholderia.unculturedbacterium53a66dd6553f3e17fd21d3a7e6709128	3.35598	oocyte	3.11078	0.00881586		Bacteria.Proteobacteria.Alphaproteobacteria.SAR11clade.CladeI.CladeIa.unculturedbacterium2ed3ae045e3085ad54951dcfac26e446	4.01801	planula	3.62614	0.0162936
Bacteria.Proteobacteria.Gammaproteobacteria.Cellvibrionales.Halieaceae.OM60_NOR5_clade.unculturedbacteriumc971f539375e53a9ea91c7cac38d9ffe	3.75083	mother	3.40416	0.0342661		Bacteria.Proteobacteria.Gammaproteobacteria.Burkholderiales.Comamonadaceae.Acidovorax.s22ecc0c3a8f166284a24c7c485802866	4.11121	oocyte	3.70917	0.0131916		Bacteria.Proteobacteria.Alphaproteobacteria.SAR11clade.CladeI.CladeIa.unculturedbacterium7d3134c479d946cc47ff79c7e0244c83	3.69077	planula	3.2956	0.0445386
Bacteria.Proteobacteria.Gammaproteobacteria.Enterobacterales.Enterobacteriaceae.Escherichia_Shigella.s1561072012dfbf1cf214a4c3bd768f36	3.80035	mother	3.48526	0.0342661		Bacteria.Proteobacteria.Gammaproteobacteria.Burkholderiales.Comamonadaceae.Diaphorobacter.s1ee1d6f3e9913871f2597f1beba259a0	3.61488	oocyte	3.23848	0.023634		Bacteria.Proteobacteria.Alphaproteobacteria.SAR11clade.CladeII.CladeII.sd517cad6222246d280dfdc2d1d7abf25	4.56926	planula	4.18948	0.0282801
Bacteria.Proteobacteria.Gammaproteobacteria.Enterobacterales.Enterobacteriaceae.Escherichia_Shigella.unculturedbacterium1e25aeb85b64df8c863166be40ab090a	3.88344	mother	3.54763	0.0150186		Bacteria.Proteobacteria.Gammaproteobacteria.Burkholderiales.Oxalobacteraceae.Massilia.s30e8b69b366cfde90f66dd7e80be1fb6	3.66494	oocyte	3.27915	0.040609		Bacteria.Proteobacteria.Alphaproteobacteria.Sphingomonadales.Sphingomonadaceae.Erythrobacter.s8e2d35e5e09011fc1f3a86a8005634ab	3.64021	planula	3.28241	0.023634
Bacteria.Proteobacteria.Gammaproteobacteria.Enterobacterales.Enterobacteriaceae.Escherichia_Shigella.unculturedbacteriumc7de5e6f8151e48721d2e7551230dda8	3.8139	mother	3.52042	0.00705833		Bacteria.Proteobacteria.Gammaproteobacteria.Burkholderiales.Oxalobacteraceae.Massilia.unculturedbacterium2ca247a43b8e29fd128849e366f8ac04	3.42315	oocyte	3.09562	0.0342661		Bacteria.Proteobacteria.Alphaproteobacteria.Sphingomonadales.Sphingomonadaceae.Sphingomonas.saeb19c67a1d3fb55c16a223dc8771d9d	3.93024	planula	3.63596	0.00881586
Bacteria.Proteobacteria.Gammaproteobacteria.Enterobacterales.Enterobacteriaceae.Escherichia_Shigella.unculturedbacteriumf55fec19d09eefd46dfd525d565e0101	4.34805	mother	4.02318	0.00705833		Bacteria.Proteobacteria.Gammaproteobacteria.Burkholderiales.Oxalobacteraceae.Massilia.unculturedbacterium5dcb236f8493aea7bf55b85639b7b25b	3.99175	oocyte	3.53874	0.0472018		Bacteria.Proteobacteria.Gammaproteobacteria.Alteromonadales.Alteromonadaceae.Alteromonas.s428fe7948dbae96dd9ad50d2a81a9768	3.88424	planula	3.52353	0.0150186
Bacteria.Proteobacteria.Gammaproteobacteria.Legionellales.Legionellaceae.Legionella.s112f94ea20f7b67da238fefa2c00cb63	3.02671	mother	2.8412	0.0342661		Bacteria.Proteobacteria.Gammaproteobacteria.Cellvibrionales.Halieaceae.OM60_NOR5_clade.s0af42f3c58a2c6f17d9c76440fb84e64	3.2552	oocyte	2.93914	0.00705833		Bacteria.Proteobacteria.Gammaproteobacteria.Alteromonadales.Alteromonadaceae.Alteromonas.unculturedbacteriumf9fd807ba7ff23fbc28395c05085bda8	3.11171	planula	2.88472	0.00534568
Bacteria.Proteobacteria.Gammaproteobacteria.Oceanospirillales.Halomonadaceae.Halomonas.s4ada576f6dbabebd4242c7cde6ae9e9f	4.01057	mother	3.64635	0.0131916		Bacteria.Proteobacteria.Gammaproteobacteria.Enterobacterales.Enterobacteriaceae.Escherichia_Shigella.unculturedbacterium1e25aeb85b64df8c863166be40ab090a	3.6102	oocyte	3.22049	0.0263877		Bacteria.Proteobacteria.Gammaproteobacteria.Alteromonadales.Pseudoalteromonadaceae.Pseudoalteromonas.Pseudoalteromonastunicata2475f598512bf93a458e6bca7e661bc3	2.82905	planula	2.71128	0.0186029
Bacteria.Proteobacteria.Gammaproteobacteria.Oceanospirillales.Halomonadaceae.Halomonas.s6f243dca2fff3c76513d5e6fa42a49cc	3.79415	mother	3.43981	0.00902344		Bacteria.Proteobacteria.Gammaproteobacteria.Enterobacterales.Enterobacteriaceae.Escherichia_Shigella.unculturedbacteriumf55fec19d09eefd46dfd525d565e0101	3.9937	oocyte	3.57334	0.040609		Bacteria.Proteobacteria.Gammaproteobacteria.Alteromonadales.Shewanellaceae.Shewanella.Shewanellasp1a3d13e5263c26e8646d8d4bace2ee26	3.8085	planula	3.51401	0.00534568
Bacteria.Proteobacteria.Gammaproteobacteria.Oceanospirillales.Halomonadaceae.Halomonas.sdcdb1b57c6248478bb1c5e3a46d19f58	3.83142	mother	3.52689	0.00534568		Bacteria.Proteobacteria.Gammaproteobacteria.Francisellales.Francisellaceae.Francisella.sea7898ba49d94e90daf87cffd098cbe8	2.79741	oocyte	3.0551	0.0186029		Bacteria.Proteobacteria.Gammaproteobacteria.Burkholderiales.Burkholderiaceae.Burkholderia_Caballeronia_Paraburkholderia.unculturedbacterium53a66dd6553f3e17fd21d3a7e6709128	3.55786	planula	3.23143	0.046533
Bacteria.Proteobacteria.Gammaproteobacteria.Oceanospirillales.Litoricolaceae.Litoricola.sb389c67506fce1395e905372f7d477fb	3.72016	mother	3.39292	0.0131916		Bacteria.Proteobacteria.Gammaproteobacteria.KI89Aclade.KI89Aclade.KI89Aclade.s24f325a885dd1a0695162c075272fa02	3.44024	oocyte	3.04051	0.0445386		Bacteria.Proteobacteria.Gammaproteobacteria.Burkholderiales.Burkholderiaceae.Ralstonia.s9b6b49d78a93ebb2977d1cd32cd16ddc	3.32582	planula	3.05144	0.0186029
Bacteria.Proteobacteria.Gammaproteobacteria.Pseudomonadales.Moraxellaceae.Enhydrobacter.s202d1db5a06854d1333f613bf7fd1041	3.24451	mother	2.93402	0.027803		Bacteria.Proteobacteria.Gammaproteobacteria.Oceanospirillales.Halomonadaceae.Halomonas.sdcdb1b57c6248478bb1c5e3a46d19f58	3.38272	oocyte	3.12366	0.0186029		Bacteria.Proteobacteria.Gammaproteobacteria.Burkholderiales.Comamonadaceae.Acidovorax.s22ecc0c3a8f166284a24c7c485802866	3.8685	planula	3.50272	0.0131916
Bacteria.Proteobacteria.Gammaproteobacteria.Pseudomonadales.Moraxellaceae.Enhydrobacter.unculturedbacteriumbf94792012432ef6200f336efde82b26	2.95448	mother	3.02168	0.0186029		Bacteria.Proteobacteria.Gammaproteobacteria.Oceanospirillales.Litoricolaceae.Litoricola.sb389c67506fce1395e905372f7d477fb	3.61547	oocyte	3.21461	0.040609		Bacteria.Proteobacteria.Gammaproteobacteria.Burkholderiales.Comamonadaceae.Aquabacterium.unculturedbacteriumf06ea48c9f7cf1bf079c89e8a3587327	2.65116	planula	2.7817	0.0186029
Bacteria.Proteobacteria.Gammaproteobacteria.Thiotrichales.Thiotrichaceae.uncultured.sa3a0d3a9b10969f62ab6945223727f1f	3.49849	mother	3.26546	0.00534568		Bacteria.Proteobacteria.Gammaproteobacteria.Oceanospirillales.Saccharospirillaceae.Thalassolituus.s9325580d55555b79245e4f67d22a9518	4.9396	oocyte	4.58041	0.00534568		Bacteria.Proteobacteria.Gammaproteobacteria.Burkholderiales.Comamonadaceae.Diaphorobacter.s1ee1d6f3e9913871f2597f1beba259a0	3.47207	planula	3.10865	0.0131916
Bacteria.Proteobacteria.Gammaproteobacteria.Thiotrichales.Thiotrichaceae.uncultured.sdca4831674f82007a79d438c810fa01b	3.72146	mother	3.37365	0.0150186		Bacteria.Proteobacteria.Gammaproteobacteria.Thiotrichales.Thiotrichaceae.uncultured.sdca4831674f82007a79d438c810fa01b	3.43445	oocyte	3.06889	0.0445386		Bacteria.Proteobacteria.Gammaproteobacteria.Burkholderiales.Oxalobacteraceae.Massilia.s30e8b69b366cfde90f66dd7e80be1fb6	3.4199	planula	3.08426	0.0131916
Bacteria.Proteobacteria.Gammaproteobacteria.Vibrionales.Vibrionaceae.Vibrio.Vibriovulnificus4cd76f4d1b8550aed60502c3fa1ae509	3.4071	mother	3.12976	0.0186029		Bacteria.Spirochaetota.Spirochaetia.Spirochaetales.Spirochaetaceae.Spirochaeta2.s40f33eaca967e16f13c3ed03ecaa381a	4.20553	oocyte	3.84282	0.00534568		Bacteria.Proteobacteria.Gammaproteobacteria.Burkholderiales.Oxalobacteraceae.Massilia.unculturedbacterium2ca247a43b8e29fd128849e366f8ac04	3.0535	planula	2.76405	0.0131916
Bacteria.Spirochaetota.Spirochaetia.Spirochaetales.Spirochaetaceae.Spirochaeta2.s40f33eaca967e16f13c3ed03ecaa381a	4.48953	mother	4.2455	0.00534568		Bacteria.Spirochaetota.Spirochaetia.Spirochaetales.Spirochaetaceae.Spirochaeta2.sf84a98fb5566c01704d278abea4aca9c	4.49324	oocyte	4.13441	0.00534568		Bacteria.Proteobacteria.Gammaproteobacteria.Burkholderiales.Oxalobacteraceae.Massilia.unculturedbacterium5dcb236f8493aea7bf55b85639b7b25b	4.06747	planula	3.6939	0.0162936
Bacteria.Spirochaetota.Spirochaetia.Spirochaetales.Spirochaetaceae.Spirochaeta2.sf84a98fb5566c01704d278abea4aca9c	4.82555	mother	4.57885	0.00534568								Bacteria.Proteobacteria.Gammaproteobacteria.Cellvibrionales.Halieaceae.OM60_NOR5_clade.s0af42f3c58a2c6f17d9c76440fb84e64	2.98505	planula	2.74759	0.0131916
												Bacteria.Proteobacteria.Gammaproteobacteria.Cellvibrionales.Halieaceae.OM60_NOR5_clade.unculturedbacterium6b641b88c9fc42f168b8aabfc6705ba5	3.51467	planula	3.13202	0.0150186
												Bacteria.Proteobacteria.Gammaproteobacteria.Cellvibrionales.Halieaceae.OM60_NOR5_clade.unculturedbacteriumc971f539375e53a9ea91c7cac38d9ffe	3.32176	planula	3.0212	0.0342661
												Bacteria.Proteobacteria.Gammaproteobacteria.Cellvibrionales.Halieaceae.OM60_NOR5_clade.unculturedbacteriume16503ace9ac935eb104962ea81f46fd	3.16277	planula	2.86815	0.0342661
												Bacteria.Proteobacteria.Gammaproteobacteria.Cellvibrionales.Halieaceae.OM60_NOR5_clade.unculturedbacteriumf655fc4b014f2181e98692bc8a921ea8	3.33337	planula	3.04107	0.00534568
												Bacteria.Proteobacteria.Gammaproteobacteria.Enterobacterales.Enterobacteriaceae.Escherichia_Shigella.s151c20256b2649011cfb56df7d2c1c60	3.32552	planula	2.94192	0.040609
												Bacteria.Proteobacteria.Gammaproteobacteria.Enterobacterales.Enterobacteriaceae.Escherichia_Shigella.s1561072012dfbf1cf214a4c3bd768f36	3.57046	planula	3.20139	0.0131916
												Bacteria.Proteobacteria.Gammaproteobacteria.Enterobacterales.Enterobacteriaceae.Escherichia_Shigella.unculturedbacterium1e25aeb85b64df8c863166be40ab090a	3.49067	planula	3.09926	0.0150186
												Bacteria.Proteobacteria.Gammaproteobacteria.Enterobacterales.Enterobacteriaceae.Escherichia_Shigella.unculturedbacteriumf55fec19d09eefd46dfd525d565e0101	3.96859	planula	3.58945	0.0131916
												Bacteria.Proteobacteria.Gammaproteobacteria.KI89Aclade.KI89Aclade.KI89Aclade.s24f325a885dd1a0695162c075272fa02	3.26	planula	2.8792	0.0263877
												Bacteria.Proteobacteria.Gammaproteobacteria.Oceanospirillales.Halomonadaceae.Halomonas.s4ada576f6dbabebd4242c7cde6ae9e9f	3.53325	planula	3.18972	0.023634
												Bacteria.Proteobacteria.Gammaproteobacteria.Oceanospirillales.Halomonadaceae.Halomonas.s6f243dca2fff3c76513d5e6fa42a49cc	3.91048	planula	3.55843	0.0162936
												Bacteria.Proteobacteria.Gammaproteobacteria.Oceanospirillales.Halomonadaceae.Halomonas.sdcdb1b57c6248478bb1c5e3a46d19f58	3.57714	planula	3.24631	0.00534568
												Bacteria.Proteobacteria.Gammaproteobacteria.Oceanospirillales.Litoricolaceae.Litoricola.sb389c67506fce1395e905372f7d477fb	3.64739	planula	3.28912	0.0131916
												Bacteria.Proteobacteria.Gammaproteobacteria.Oceanospirillales.Saccharospirillaceae.Thalassolituus.s9325580d55555b79245e4f67d22a9518	4.12904	planula	3.85271	0.0186029
												Bacteria.Proteobacteria.Gammaproteobacteria.Pseudomonadales.Moraxellaceae.Enhydrobacter.s202d1db5a06854d1333f613bf7fd1041	3.42733	planula	3.03031	0.027803
												Bacteria.Proteobacteria.Gammaproteobacteria.Pseudomonadales.Pseudomonadaceae.Pseudomonas.s487358abcf0b3ad2ef76179fa8940b5b	4.88429	planula	4.49859	0.00902344
												Bacteria.Proteobacteria.Gammaproteobacteria.Pseudomonadales.Pseudomonadaceae.Pseudomonas.s67d7ef6d0609bb11fb3eb94f8cb5c2ac	2.85015	planula	2.71385	0.023634
												Bacteria.Proteobacteria.Gammaproteobacteria.Thiotrichales.Thiotrichaceae.uncultured.sdca4831674f82007a79d438c810fa01b	3.30233	planula	2.94865	0.0150186
												Bacteria.Proteobacteria.Gammaproteobacteria.Vibrionales.Vibrionaceae.Vibrio.s581b2fa8644cfa1785ff26d6a2a61db4	4.79956	planula	4.53103	0.0186029
												Bacteria.Proteobacteria.Gammaproteobacteria.Vibrionales.Vibrionaceae.Vibrio.unculturedbacteriumeba5eedc73cac14a6e2aa69eec44952e	4.50363	planula	4.22906	0.0186029
												Bacteria.Proteobacteria.Gammaproteobacteria.Xanthomonadales.Xanthomonadaceae.Lysobacter.s68b23e6acfb34d5dfeaf92325ca330a9	2.46857	planula	2.77648	0.0186029

## Sheet: paternal
father vs medium						sperm vs medium						planula vs medium
ASV	log. highest class mean	class	LDA score	p value		ASV	log. highest class mean	class	LDA score	p value		ASV	log. highest class mean	class	LDA score	p value
Bacteria.Actinobacteriota.Acidimicrobiia.Actinomarinales.Actinomarinaceae.CandidatusActinomarina.s2a57e1362b6b2f3add1e3d5f85384c79	3.31623	father	3.07004	0.0249466		Bacteria.Bacteroidota.Bacteroidia.Flavobacteriales.Cryomorphaceae.uncultured.s72e680053a0ca0ca854f2b894b19e4e1	3.83479	sperm	3.56509	0.00534568		Bacteria.Acidobacteriota.Subgroup11.Subgroup11.Subgroup11.Subgroup11.unculturedbacterium52c48de603255bfb00dd6e30daa33090	2.36418	planula	2.9199	0.0186029
Bacteria.Bacteroidota.Bacteroidia.Chitinophagales.Chitinophagaceae.Edaphobaculum.unculturedbacterium64a563802688d230b5cf59053a853d51	2.7449	father	2.59171	0.029049		Bacteria.Bacteroidota.Bacteroidia.Flavobacteriales.Flavobacteriaceae.Flavobacterium.s0c58dc2955a44fd8c38ef26558162567	5.18062	sperm	4.94561	0.00902344		Bacteria.Actinobacteriota.Acidimicrobiia.Actinomarinales.Actinomarinaceae.CandidatusActinomarina.s2a57e1362b6b2f3add1e3d5f85384c79	2.94286	planula	2.7689	0.0150186
Bacteria.Bacteroidota.Bacteroidia.Flavobacteriales.Flavobacteriaceae.NS3amarinegroup.s8f33d17f2bacf3aea8799e92eadd79fd	4.15929	father	3.83622	0.00729036		Bacteria.Bacteroidota.Bacteroidia.Flavobacteriales.Flavobacteriaceae.NS3amarinegroup.s8f33d17f2bacf3aea8799e92eadd79fd	3.66803	sperm	3.32836	0.00534568		Bacteria.Actinobacteriota.Actinobacteria.Micrococcales.Micrococcaceae.Micrococcus.unculturedbacterium6217c5728ee66cdf6ab14af3908e0b8e	3.65709	planula	3.22749	0.0472018
Bacteria.Bacteroidota.Bacteroidia.Flavobacteriales.Flavobacteriaceae.Polaribacter.s83db43268c88f069ca0d94ba1f14f79d	3.18215	father	2.90143	0.029049		Bacteria.Bacteroidota.Bacteroidia.Flavobacteriales.Flavobacteriaceae.Polaribacter.s83db43268c88f069ca0d94ba1f14f79d	4.3876	sperm	4.05267	0.00534568		Bacteria.Actinobacteriota.Actinobacteria.Propionibacteriales.Propionibacteriaceae.Cutibacterium.unculturedbacterium19a72aeec46bfd6486cc43d06b7bcfe7	3.95763	planula	3.55757	0.0282801
Bacteria.Bdellovibrionota.Bdellovibrionia.Bacteriovoracales.Bacteriovoracaceae.Peredibacter.unculturedPeredibacter70fff0608da8a9198c251ae54a8db98b	3.29371	father	2.97734	0.029049		Bacteria.Firmicutes.Bacilli.Entomoplasmatales.EntomoplasmatalesIncertaeSedis.CandidatusHepatoplasma.unculturedbacterium71269592385e2c2085ec8d520f218095	4.82403	sperm	4.48871	0.00534568		Bacteria.Bacteroidota.Bacteroidia.Flavobacteriales.Flavobacteriaceae.Flavobacterium.s0c58dc2955a44fd8c38ef26558162567	4.84645	planula	4.5479	0.00902344
Bacteria.Firmicutes.Bacilli.Entomoplasmatales.EntomoplasmatalesIncertaeSedis.CandidatusHepatoplasma.unculturedbacterium71269592385e2c2085ec8d520f218095	4.96922	father	4.62041	0.00729036		Bacteria.Proteobacteria.Alphaproteobacteria.Kiloniellales.Kiloniellaceae.Kiloniella.s15c9e767f1d2d081728f795ba84f5771	4.01076	sperm	3.68731	0.0186029		Bacteria.Bacteroidota.Bacteroidia.Flavobacteriales.Flavobacteriaceae.Flavobacterium.sa2735421d216b5a34be748704fe02fc9	4.24464	planula	3.95639	0.0186029
Bacteria.Firmicutes.Bacilli.Mycoplasmatales.Mycoplasmataceae.Ureaplasma.unculturedbacteriumcd0ae236d51d2337dbac1ef9c7f87293	3.47727	father	3.1671	0.013903		Bacteria.Proteobacteria.Alphaproteobacteria.Kordiimonadales.Kordiimonadaceae.Kordiimonas.se3033a03cefb90862a9abc39e1bd4f18	2.98573	sperm	3.31498	0.0186029		Bacteria.Bacteroidota.Bacteroidia.Flavobacteriales.Flavobacteriaceae.Flavobacterium.sb61c4c8bfbb16692d4f8acd7db54d16a	4.24387	planula	3.95016	0.0186029
Bacteria.Firmicutes.Bacilli.o.f.g.s252389036f1d5f8f6efa303d4b8c305c	2.72066	father	2.75794	0.029049		Bacteria.Proteobacteria.Alphaproteobacteria.Rhizobiales.Beijerinckiaceae.Methylobacterium_Methylorubrum.Methylobacteriumfujisawaense6804ba95d78f1e1197c1ac5b30e897b4	3.31289	sperm	3.09075	0.0159707		Bacteria.Bacteroidota.Bacteroidia.Flavobacteriales.Flavobacteriaceae.Polaribacter.s83db43268c88f069ca0d94ba1f14f79d	3.53707	planula	3.24698	0.00534568
Bacteria.Patescibacteria.Saccharimonadia.Saccharimonadales.Saccharimonadales.Saccharimonadales.unculturedbacterium750a77db69f2f4078cf5321db553f4d8	3.36566	father	3.0145	0.029049		Bacteria.Proteobacteria.Alphaproteobacteria.Rhizobiales.Stappiaceae.g.s7c6ff0ecf275e94a0efc3b469c2dc5fe	3.7591	sperm	3.51402	0.0186029		Bacteria.Firmicutes.Bacilli.Mycoplasmatales.Mycoplasmataceae.Ureaplasma.unculturedbacteriumcd0ae236d51d2337dbac1ef9c7f87293	3.49731	planula	3.15367	0.046533
Bacteria.Proteobacteria.Alphaproteobacteria.Kiloniellales.Kiloniellaceae.Kiloniella.s15c9e767f1d2d081728f795ba84f5771	3.84213	father	3.51805	0.00729036		Bacteria.Proteobacteria.Alphaproteobacteria.Rhodobacterales.Rhodobacteraceae.g.s612d4e76b07b53c0f0ec2da9e7357ee5	3.56672	sperm	3.39815	0.0186029		Bacteria.Proteobacteria.Alphaproteobacteria.Kiloniellales.Kiloniellaceae.Kiloniella.s15c9e767f1d2d081728f795ba84f5771	4.89602	planula	4.59523	0.00534568
Bacteria.Proteobacteria.Alphaproteobacteria.Rhizobiales.Rhizobiaceae.g.s7bbf13e4159e8ca3745a31fe81aedd5a	3.26194	father	2.96347	0.0105152		Bacteria.Proteobacteria.Alphaproteobacteria.Rhodobacterales.Rhodobacteraceae.Marivivens.unculturedbacterium76247a55a084079e1b1efff3cde5107b	4.04362	sperm	3.73648	0.00534568		Bacteria.Proteobacteria.Alphaproteobacteria.Puniceispirillales.SAR116clade.SAR116clade.sae856d089aaf211b4a1cf728c2b85fc1	2.58453	planula	2.61264	0.0186029
Bacteria.Proteobacteria.Alphaproteobacteria.Rhizobiales.Rhizobiaceae.Martelella.s59b0127d000e56e142e46e4da8e9c100	3.14628	father	2.87312	0.00729036		Bacteria.Proteobacteria.Alphaproteobacteria.Rhodobacterales.Rhodobacteraceae.Rhodobacter.sa31c9034fff60fb45964ff533283b479	4.21693	sperm	3.89444	0.00534568		Bacteria.Proteobacteria.Alphaproteobacteria.Rhizobiales.Beijerinckiaceae.Methylobacterium_Methylorubrum.Methylobacteriumfujisawaense6804ba95d78f1e1197c1ac5b30e897b4	3.95993	planula	3.66536	0.00881586
Bacteria.Proteobacteria.Alphaproteobacteria.Rhizobiales.Stappiaceae.g.s7c6ff0ecf275e94a0efc3b469c2dc5fe	4.06895	father	3.71694	0.00729036		Bacteria.Proteobacteria.Alphaproteobacteria.Rhodospirillales.Terasakiellaceae.Terasakiella.sab467389064c475e0a5565f8654b039f	3.22779	sperm	3.12352	0.0186029		Bacteria.Proteobacteria.Alphaproteobacteria.Rhizobiales.Rhizobiaceae.Fulvimarina.Fulvimarinapelagi142b696a5027e26fe29b3215e7a09137	3.87959	planula	3.47615	0.040609
Bacteria.Proteobacteria.Alphaproteobacteria.Rhodobacterales.Rhodobacteraceae.Donghicola.s9530a522226040eee319038dc33428c3	3.56695	father	3.22584	0.0143059		Bacteria.Proteobacteria.Alphaproteobacteria.Rhodospirillales.Terasakiellaceae.uncultured.unculturedbacteriuma5a1fd9b083f62eb74d83666128ee3ce	4.26363	sperm	3.93378	0.0186029		Bacteria.Proteobacteria.Alphaproteobacteria.Rhizobiales.Rhizobiaceae.Fulvimarina.Fulvimarinapelagi50968823a9cd84acd180a68c868b4f88	4.13203	planula	3.74316	0.0282801
Bacteria.Proteobacteria.Alphaproteobacteria.Rhodobacterales.Rhodobacteraceae.g.s395576247bd1e2e5d7adcb210a6923b9	3.29573	father	2.95849	0.029049		Bacteria.Proteobacteria.Alphaproteobacteria.Rhodospirillales.Terasakiellaceae.uncultured.unculturedbacteriumae005066e1316075524ec9dfd3c97515	4.42603	sperm	4.09539	0.00534568		Bacteria.Proteobacteria.Alphaproteobacteria.Rhodobacterales.Rhodobacteraceae.g.s395576247bd1e2e5d7adcb210a6923b9	3.08123	planula	2.83078	0.00534568
Bacteria.Proteobacteria.Alphaproteobacteria.Rhodobacterales.Rhodobacteraceae.g.sa07d67f44cfc2acb2fe19dcf098f3c5e	3.20776	father	2.92048	0.029049		Bacteria.Proteobacteria.Alphaproteobacteria.Rhodospirillales.Thalassospiraceae.Thalassospira.s9ec414f5f985bf51a1c8b2fe913121d2	4.06892	sperm	3.71467	0.00881586		Bacteria.Proteobacteria.Alphaproteobacteria.Rhodobacterales.Rhodobacteraceae.g.s84ea149628890d2527586ea191951ace	3.59182	planula	3.23278	0.00902344
Bacteria.Proteobacteria.Alphaproteobacteria.Rhodobacterales.Rhodobacteraceae.Marivivens.unculturedbacterium76247a55a084079e1b1efff3cde5107b	4.46936	father	4.09588	0.00729036		Bacteria.Proteobacteria.Alphaproteobacteria.Sphingomonadales.Sphingomonadaceae.Sphingomonas.saeb19c67a1d3fb55c16a223dc8771d9d	3.73665	sperm	3.45279	0.00881586		Bacteria.Proteobacteria.Alphaproteobacteria.Rhodobacterales.Rhodobacteraceae.Marivivens.unculturedbacterium76247a55a084079e1b1efff3cde5107b	4.34509	planula	4.05899	0.00534568
Bacteria.Proteobacteria.Alphaproteobacteria.Rhodobacterales.Rhodobacteraceae.Rhodobacter.sa31c9034fff60fb45964ff533283b479	3.51464	father	3.15344	0.029049		Bacteria.Proteobacteria.Gammaproteobacteria.Alteromonadales.Pseudoalteromonadaceae.Pseudoalteromonas.Pseudoalteromonassp999454443f9431771460121c17ece0f4	3.42221	sperm	3.19557	0.0186029		Bacteria.Proteobacteria.Alphaproteobacteria.Rhodobacterales.Rhodobacteraceae.Nautella.s4b57369ef1b918f61b5dee1925575d82	4.22229	planula	3.87461	0.00902344
Bacteria.Proteobacteria.Alphaproteobacteria.Rhodobacterales.Rhodobacteraceae.Ruegeria.Epibacteriummobile3b0f8433e8d74aea1044b733c412c3ff	3.77692	father	3.448	0.0274863		Bacteria.Proteobacteria.Gammaproteobacteria.Alteromonadales.Pseudoalteromonadaceae.Pseudoalteromonas.Pseudoalteromonastunicata2475f598512bf93a458e6bca7e661bc3	4.38543	sperm	4.07013	0.00534568		Bacteria.Proteobacteria.Alphaproteobacteria.Rhodospirillales.Terasakiellaceae.uncultured.unculturedbacteriuma5a1fd9b083f62eb74d83666128ee3ce	3.44813	planula	3.19684	0.0186029
Bacteria.Proteobacteria.Alphaproteobacteria.Rhodospirillales.Terasakiellaceae.uncultured.unculturedbacteriuma5a1fd9b083f62eb74d83666128ee3ce	3.39482	father	3.12624	0.029049		Bacteria.Proteobacteria.Gammaproteobacteria.Alteromonadales.Shewanellaceae.Shewanella.s4f22777b31474b7991c9f935f51bc287	4.30939	sperm	4.00271	0.0186029		Bacteria.Proteobacteria.Alphaproteobacteria.SAR11clade.CladeI.CladeIa.unculturedbacterium2ed3ae045e3085ad54951dcfac26e446	4.01801	planula	3.62614	0.0162936
Bacteria.Proteobacteria.Alphaproteobacteria.Rhodospirillales.Terasakiellaceae.uncultured.unculturedbacteriumae005066e1316075524ec9dfd3c97515	3.28771	father	3.01549	0.029049		Bacteria.Proteobacteria.Gammaproteobacteria.Alteromonadales.Shewanellaceae.Shewanella.Shewanellasp1a3d13e5263c26e8646d8d4bace2ee26	4.2941	sperm	3.9921	0.00534568		Bacteria.Proteobacteria.Alphaproteobacteria.SAR11clade.CladeI.CladeIa.unculturedbacterium7d3134c479d946cc47ff79c7e0244c83	3.69077	planula	3.2956	0.0445386
Bacteria.Proteobacteria.Alphaproteobacteria.SAR11clade.CladeI.CladeIa.unculturedbacterium2ed3ae045e3085ad54951dcfac26e446	4.42918	father	4.17959	0.0274863		Bacteria.Proteobacteria.Gammaproteobacteria.Oceanospirillales.Alcanivoracaceae1.Alcanivorax.sca105a389c627eaab46ce83904781295	2.4281	sperm	3.71512	0.00534568		Bacteria.Proteobacteria.Alphaproteobacteria.SAR11clade.CladeII.CladeII.sd517cad6222246d280dfdc2d1d7abf25	4.56926	planula	4.18948	0.0282801
Bacteria.Proteobacteria.Alphaproteobacteria.Sphingomonadales.Sphingomonadaceae.Erythrobacter.s8e2d35e5e09011fc1f3a86a8005634ab	3.79169	father	3.55531	0.0213032		Bacteria.Proteobacteria.Gammaproteobacteria.Oceanospirillales.Saccharospirillaceae.Thalassolituus.s9325580d55555b79245e4f67d22a9518	4.71151	sperm	4.4128	0.00534568		Bacteria.Proteobacteria.Alphaproteobacteria.Sphingomonadales.Sphingomonadaceae.Erythrobacter.s8e2d35e5e09011fc1f3a86a8005634ab	3.64021	planula	3.28241	0.023634
Bacteria.Proteobacteria.Gammaproteobacteria.Alteromonadales.Alteromonadaceae.Alteromonas.s428fe7948dbae96dd9ad50d2a81a9768	4.19607	father	3.92498	0.0127254		Bacteria.Proteobacteria.Gammaproteobacteria.Pseudomonadales.Pseudomonadaceae.Pseudomonas.s3a6ba7cb0910336598f79503e3837859	2.888	sperm	3.10962	0.0186029		Bacteria.Proteobacteria.Alphaproteobacteria.Sphingomonadales.Sphingomonadaceae.Sphingomonas.saeb19c67a1d3fb55c16a223dc8771d9d	3.93024	planula	3.63596	0.00881586
Bacteria.Proteobacteria.Gammaproteobacteria.Alteromonadales.Alteromonadaceae.Alteromonas.unculturedbacteriumf9fd807ba7ff23fbc28395c05085bda8	3.48916	father	3.24926	0.00729036		Bacteria.Proteobacteria.Gammaproteobacteria.Vibrionales.Vibrionaceae.Vibrio.s581b2fa8644cfa1785ff26d6a2a61db4	4.97374	sperm	4.66517	0.0186029		Bacteria.Proteobacteria.Gammaproteobacteria.Alteromonadales.Alteromonadaceae.Alteromonas.s428fe7948dbae96dd9ad50d2a81a9768	3.88424	planula	3.52353	0.0150186
Bacteria.Proteobacteria.Gammaproteobacteria.Alteromonadales.Shewanellaceae.Shewanella.s4f22777b31474b7991c9f935f51bc287	4.35595	father	3.96249	0.029049		Bacteria.Proteobacteria.Gammaproteobacteria.Vibrionales.Vibrionaceae.Vibrio.unculturedbacteriumeba5eedc73cac14a6e2aa69eec44952e	4.6952	sperm	4.387	0.0186029		Bacteria.Proteobacteria.Gammaproteobacteria.Alteromonadales.Alteromonadaceae.Alteromonas.unculturedbacteriumf9fd807ba7ff23fbc28395c05085bda8	3.11171	planula	2.88472	0.00534568
Bacteria.Proteobacteria.Gammaproteobacteria.Alteromonadales.Shewanellaceae.Shewanella.sb73fb71322f83afe58838594303a52d1	3.45849	father	3.14421	0.013903		Bacteria.Spirochaetota.Spirochaetia.Spirochaetales.Spirochaetaceae.Spirochaeta2.s40f33eaca967e16f13c3ed03ecaa381a	3.7811	sperm	3.51143	0.00534568		Bacteria.Proteobacteria.Gammaproteobacteria.Alteromonadales.Pseudoalteromonadaceae.Pseudoalteromonas.Pseudoalteromonastunicata2475f598512bf93a458e6bca7e661bc3	2.82905	planula	2.71128	0.0186029
Bacteria.Proteobacteria.Gammaproteobacteria.Alteromonadales.Shewanellaceae.Shewanella.Shewanellasp1a3d13e5263c26e8646d8d4bace2ee26	4.39545	father	4.00672	0.029049		Bacteria.Spirochaetota.Spirochaetia.Spirochaetales.Spirochaetaceae.Spirochaeta2.sf84a98fb5566c01704d278abea4aca9c	3.99589	sperm	3.70271	0.00534568		Bacteria.Proteobacteria.Gammaproteobacteria.Alteromonadales.Shewanellaceae.Shewanella.Shewanellasp1a3d13e5263c26e8646d8d4bace2ee26	3.8085	planula	3.51401	0.00534568
Bacteria.Proteobacteria.Gammaproteobacteria.Burkholderiales.Burkholderiaceae.Burkholderia_Caballeronia_Paraburkholderia.unculturedbacterium53a66dd6553f3e17fd21d3a7e6709128	3.2709	father	3.0131	0.013903								Bacteria.Proteobacteria.Gammaproteobacteria.Burkholderiales.Burkholderiaceae.Burkholderia_Caballeronia_Paraburkholderia.unculturedbacterium53a66dd6553f3e17fd21d3a7e6709128	3.55786	planula	3.23143	0.046533
Bacteria.Proteobacteria.Gammaproteobacteria.Burkholderiales.Burkholderiaceae.Ralstonia.s9b6b49d78a93ebb2977d1cd32cd16ddc	3.41771	father	3.08456	0.029049								Bacteria.Proteobacteria.Gammaproteobacteria.Burkholderiales.Burkholderiaceae.Ralstonia.s9b6b49d78a93ebb2977d1cd32cd16ddc	3.32582	planula	3.05144	0.0186029
Bacteria.Proteobacteria.Gammaproteobacteria.Burkholderiales.Burkholderiaceae.Ralstonia.sc977023c272dbe9bfef8322f7c02c9bf	4.08564	father	3.64249	0.0143059								Bacteria.Proteobacteria.Gammaproteobacteria.Burkholderiales.Comamonadaceae.Acidovorax.s22ecc0c3a8f166284a24c7c485802866	3.8685	planula	3.50272	0.0131916
Bacteria.Proteobacteria.Gammaproteobacteria.Burkholderiales.Comamonadaceae.Acidovorax.s22ecc0c3a8f166284a24c7c485802866	4.41825	father	4.18147	0.0213032								Bacteria.Proteobacteria.Gammaproteobacteria.Burkholderiales.Comamonadaceae.Aquabacterium.unculturedbacteriumf06ea48c9f7cf1bf079c89e8a3587327	2.65116	planula	2.7817	0.0186029
Bacteria.Proteobacteria.Gammaproteobacteria.Burkholderiales.Comamonadaceae.Diaphorobacter.s1ee1d6f3e9913871f2597f1beba259a0	3.7141	father	3.41615	0.0213032								Bacteria.Proteobacteria.Gammaproteobacteria.Burkholderiales.Comamonadaceae.Diaphorobacter.s1ee1d6f3e9913871f2597f1beba259a0	3.47207	planula	3.10865	0.0131916
Bacteria.Proteobacteria.Gammaproteobacteria.Burkholderiales.Oxalobacteraceae.Massilia.unculturedbacterium5dcb236f8493aea7bf55b85639b7b25b	4.21455	father	3.89604	0.0274863								Bacteria.Proteobacteria.Gammaproteobacteria.Burkholderiales.Oxalobacteraceae.Massilia.s30e8b69b366cfde90f66dd7e80be1fb6	3.4199	planula	3.08426	0.0131916
Bacteria.Proteobacteria.Gammaproteobacteria.Cellvibrionales.Halieaceae.OM60_NOR5_clade.s0af42f3c58a2c6f17d9c76440fb84e64	3.25614	father	3.0396	0.0105152								Bacteria.Proteobacteria.Gammaproteobacteria.Burkholderiales.Oxalobacteraceae.Massilia.unculturedbacterium2ca247a43b8e29fd128849e366f8ac04	3.0535	planula	2.76405	0.0131916
Bacteria.Proteobacteria.Gammaproteobacteria.Cellvibrionales.Halieaceae.OM60_NOR5_clade.unculturedbacterium6b641b88c9fc42f168b8aabfc6705ba5	3.72342	father	3.45218	0.0462514								Bacteria.Proteobacteria.Gammaproteobacteria.Burkholderiales.Oxalobacteraceae.Massilia.unculturedbacterium5dcb236f8493aea7bf55b85639b7b25b	4.06747	planula	3.6939	0.0162936
Bacteria.Proteobacteria.Gammaproteobacteria.Cellvibrionales.Halieaceae.OM60_NOR5_clade.unculturedbacteriumf655fc4b014f2181e98692bc8a921ea8	3.49062	father	3.24058	0.029049								Bacteria.Proteobacteria.Gammaproteobacteria.Cellvibrionales.Halieaceae.OM60_NOR5_clade.s0af42f3c58a2c6f17d9c76440fb84e64	2.98505	planula	2.74759	0.0131916
Bacteria.Proteobacteria.Gammaproteobacteria.Enterobacterales.Enterobacteriaceae.Escherichia_Shigella.unculturedbacterium1e25aeb85b64df8c863166be40ab090a	3.68954	father	3.40688	0.0462514								Bacteria.Proteobacteria.Gammaproteobacteria.Cellvibrionales.Halieaceae.OM60_NOR5_clade.unculturedbacterium6b641b88c9fc42f168b8aabfc6705ba5	3.51467	planula	3.13202	0.0150186
Bacteria.Proteobacteria.Gammaproteobacteria.Enterobacterales.Enterobacteriaceae.Escherichia_Shigella.unculturedbacteriumf55fec19d09eefd46dfd525d565e0101	4.16111	father	3.87229	0.0406849								Bacteria.Proteobacteria.Gammaproteobacteria.Cellvibrionales.Halieaceae.OM60_NOR5_clade.unculturedbacteriumc971f539375e53a9ea91c7cac38d9ffe	3.32176	planula	3.0212	0.0342661
Bacteria.Proteobacteria.Gammaproteobacteria.Francisellales.Francisellaceae.Francisella.sea7898ba49d94e90daf87cffd098cbe8	3.1238	father	2.93718	0.00729036								Bacteria.Proteobacteria.Gammaproteobacteria.Cellvibrionales.Halieaceae.OM60_NOR5_clade.unculturedbacteriume16503ace9ac935eb104962ea81f46fd	3.16277	planula	2.86815	0.0342661
Bacteria.Proteobacteria.Gammaproteobacteria.KI89Aclade.KI89Aclade.KI89Aclade.s24f325a885dd1a0695162c075272fa02	3.59605	father	3.34144	0.0249466								Bacteria.Proteobacteria.Gammaproteobacteria.Cellvibrionales.Halieaceae.OM60_NOR5_clade.unculturedbacteriumf655fc4b014f2181e98692bc8a921ea8	3.33337	planula	3.04107	0.00534568
Bacteria.Proteobacteria.Gammaproteobacteria.Methylococcales.Methylomonadaceae.g.s912438c0a4b4672d9ae4f01760f76882	2.7981	father	2.79571	0.029049								Bacteria.Proteobacteria.Gammaproteobacteria.Enterobacterales.Enterobacteriaceae.Escherichia_Shigella.s151c20256b2649011cfb56df7d2c1c60	3.32552	planula	2.94192	0.040609
Bacteria.Proteobacteria.Gammaproteobacteria.o.f.g.sb1f6f44701e95001b9c6a973a1e8c264	3.25122	father	3.04465	0.029049								Bacteria.Proteobacteria.Gammaproteobacteria.Enterobacterales.Enterobacteriaceae.Escherichia_Shigella.s1561072012dfbf1cf214a4c3bd768f36	3.57046	planula	3.20139	0.0131916
Bacteria.Proteobacteria.Gammaproteobacteria.o.f.g.sd10b363b25325f4323b62a413dd751b8	2.54687	father	2.60419	0.029049								Bacteria.Proteobacteria.Gammaproteobacteria.Enterobacterales.Enterobacteriaceae.Escherichia_Shigella.unculturedbacterium1e25aeb85b64df8c863166be40ab090a	3.49067	planula	3.09926	0.0150186
Bacteria.Proteobacteria.Gammaproteobacteria.Oceanospirillales.Halomonadaceae.Halomonas.s4ada576f6dbabebd4242c7cde6ae9e9f	3.41736	father	3.14304	0.0213032								Bacteria.Proteobacteria.Gammaproteobacteria.Enterobacterales.Enterobacteriaceae.Escherichia_Shigella.unculturedbacteriumf55fec19d09eefd46dfd525d565e0101	3.96859	planula	3.58945	0.0131916
Bacteria.Proteobacteria.Gammaproteobacteria.Oceanospirillales.Halomonadaceae.Halomonas.sdcdb1b57c6248478bb1c5e3a46d19f58	3.41906	father	3.18479	0.00729036								Bacteria.Proteobacteria.Gammaproteobacteria.KI89Aclade.KI89Aclade.KI89Aclade.s24f325a885dd1a0695162c075272fa02	3.26	planula	2.8792	0.0263877
Bacteria.Proteobacteria.Gammaproteobacteria.Oceanospirillales.Litoricolaceae.Litoricola.sb389c67506fce1395e905372f7d477fb	3.96669	father	3.72301	0.0213032								Bacteria.Proteobacteria.Gammaproteobacteria.Oceanospirillales.Halomonadaceae.Halomonas.s4ada576f6dbabebd4242c7cde6ae9e9f	3.53325	planula	3.18972	0.023634
Bacteria.Proteobacteria.Gammaproteobacteria.Thiotrichales.Thiotrichaceae.uncultured.sa3a0d3a9b10969f62ab6945223727f1f	3.1782	father	2.9641	0.029049								Bacteria.Proteobacteria.Gammaproteobacteria.Oceanospirillales.Halomonadaceae.Halomonas.s6f243dca2fff3c76513d5e6fa42a49cc	3.91048	planula	3.55843	0.0162936
Bacteria.Spirochaetota.Spirochaetia.Spirochaetales.Spirochaetaceae.Spirochaeta2.s40f33eaca967e16f13c3ed03ecaa381a	4.79763	father	4.46965	0.00729036								Bacteria.Proteobacteria.Gammaproteobacteria.Oceanospirillales.Halomonadaceae.Halomonas.sdcdb1b57c6248478bb1c5e3a46d19f58	3.57714	planula	3.24631	0.00534568
Bacteria.Spirochaetota.Spirochaetia.Spirochaetales.Spirochaetaceae.Spirochaeta2.sf84a98fb5566c01704d278abea4aca9c	5.09513	father	4.76573	0.00729036								Bacteria.Proteobacteria.Gammaproteobacteria.Oceanospirillales.Litoricolaceae.Litoricola.sb389c67506fce1395e905372f7d477fb	3.64739	planula	3.28912	0.0131916
												Bacteria.Proteobacteria.Gammaproteobacteria.Oceanospirillales.Saccharospirillaceae.Thalassolituus.s9325580d55555b79245e4f67d22a9518	4.12904	planula	3.85271	0.0186029
												Bacteria.Proteobacteria.Gammaproteobacteria.Pseudomonadales.Moraxellaceae.Enhydrobacter.s202d1db5a06854d1333f613bf7fd1041	3.42733	planula	3.03031	0.027803
												Bacteria.Proteobacteria.Gammaproteobacteria.Pseudomonadales.Pseudomonadaceae.Pseudomonas.s487358abcf0b3ad2ef76179fa8940b5b	4.88429	planula	4.49859	0.00902344
												Bacteria.Proteobacteria.Gammaproteobacteria.Pseudomonadales.Pseudomonadaceae.Pseudomonas.s67d7ef6d0609bb11fb3eb94f8cb5c2ac	2.85015	planula	2.71385	0.023634
												Bacteria.Proteobacteria.Gammaproteobacteria.Thiotrichales.Thiotrichaceae.uncultured.sdca4831674f82007a79d438c810fa01b	3.30233	planula	2.94865	0.0150186
												Bacteria.Proteobacteria.Gammaproteobacteria.Vibrionales.Vibrionaceae.Vibrio.s581b2fa8644cfa1785ff26d6a2a61db4	4.79956	planula	4.53103	0.0186029
												Bacteria.Proteobacteria.Gammaproteobacteria.Vibrionales.Vibrionaceae.Vibrio.unculturedbacteriumeba5eedc73cac14a6e2aa69eec44952e	4.50363	planula	4.22906	0.0186029
												Bacteria.Proteobacteria.Gammaproteobacteria.Xanthomonadales.Xanthomonadaceae.Lysobacter.s68b23e6acfb34d5dfeaf92325ca330a9	2.46857	planula	2.77648	0.0186029

## Sheet: summary
maternal			paternal
ASV ID	taxonomy		ASV ID	taxonomy
22ecc0c3a8f166284a24c7c485802866	Bacteria; Proteobacteria; Gammaproteobacteria; Burkholderiales; Comamonadaceae; Acidovorax		76247a55a084079e1b1efff3cde5107b	Bacteria; Proteobacteria; Alphaproteobacteria; Rhodobacterales; Rhodobacteraceae; Marivivens; uncultured_bacterium
f55fec19d09eefd46dfd525d565e0101	Bacteria; Proteobacteria; Gammaproteobacteria; Enterobacterales; Enterobacteriaceae; Escherichia-Shigella; uncultured_bacterium		15c9e767f1d2d081728f795ba84f5771	Bacteria; Proteobacteria; Alphaproteobacteria; Kiloniellales; Kiloniellaceae; Kiloniella
b389c67506fce1395e905372f7d477fb	Bacteria; Proteobacteria; Gammaproteobacteria; Oceanospirillales; Litoricolaceae; Litoricola		83db43268c88f069ca0d94ba1f14f79d	Bacteria; Bacteroidota; Bacteroidia; Flavobacteriales; Flavobacteriaceae; Polaribacter
428fe7948dbae96dd9ad50d2a81a9768	Bacteria; Proteobacteria; Gammaproteobacteria; Alteromonadales; Alteromonadaceae; Alteromonas		1a3d13e5263c26e8646d8d4bace2ee26	Bacteria; Proteobacteria; Gammaproteobacteria; Alteromonadales; Shewanellaceae; Shewanella; Shewanella_sp,
142b696a5027e26fe29b3215e7a09137	Bacteria; Proteobacteria; Alphaproteobacteria; Rhizobiales; Rhizobiaceae; Fulvimarina; Fulvimarina_pelagi		a5a1fd9b083f62eb74d83666128ee3ce	Bacteria; Proteobacteria; Alphaproteobacteria; Rhodospirillales; Terasakiellaceae; uncultured; uncultured_bacterium
dca4831674f82007a79d438c810fa01b	Bacteria; Proteobacteria; Gammaproteobacteria; Thiotrichales; Thiotrichaceae; uncultured
dcdb1b57c6248478bb1c5e3a46d19f58	Bacteria; Proteobacteria; Gammaproteobacteria; Oceanospirillales; Halomonadaceae; Halomonas
1ee1d6f3e9913871f2597f1beba259a0	Bacteria; Proteobacteria; Gammaproteobacteria; Burkholderiales; Comamonadaceae; Diaphorobacter
1e25aeb85b64df8c863166be40ab090a	Bacteria; Proteobacteria; Gammaproteobacteria; Enterobacterales; Enterobacteriaceae; Escherichia-Shigella; uncultured_bacterium
5dcb236f8493aea7bf55b85639b7b25b	Bacteria; Proteobacteria; Gammaproteobacteria; Burkholderiales; Oxalobacteraceae; Massilia; uncultured_bacterium
cd0ae236d51d2337dbac1ef9c7f87293	Bacteria; Firmicutes; Bacilli; Mycoplasmatales; Mycoplasmataceae; Ureaplasma; uncultured_bacterium
53a66dd6553f3e17fd21d3a7e6709128	Bacteria; Proteobacteria; Gammaproteobacteria; Burkholderiales; Burkholderiaceae; Burkholderia-Caballeronia-Paraburkholderia; uncultured_bacterium
2ed3ae045e3085ad54951dcfac26e446	Bacteria; Proteobacteria; Alphaproteobacteria; SAR11_clade; Clade_I; Clade_Ia; uncultured_bacterium
d517cad6222246d280dfdc2d1d7abf25	Bacteria; Proteobacteria; Alphaproteobacteria; SAR11_clade; Clade_II; Clade_II
19a72aeec46bfd6486cc43d06b7bcfe7	Bacteria; Actinobacteriota; Actinobacteria; Propionibacteriales; Propionibacteriaceae; Cutibacterium; uncultured_bacterium
